# Supplementary material for: Phenotypic and Phylogenetic Characterization of Cu Homeostasis among Xylella fastidiosa Strains
Source: Pathogens. 2021 Apr 20;10(4):495. doi: 10.3390/pathogens10040495 (PMC8073393; doi:10.3390/pathogens10040495)
Supplement: Supplementary file 1 [file pathogens-10-00495-s001.zip]

Archive with 7 entries (5 files):
- pathogens-1184409-supplementary/
- pathogens-1184409-supplementary/supp new/
- pathogens-1184409-supplementary/supp new/Figure S1.pdf
- pathogens-1184409-supplementary/supp new/Figure S2.pdf
- pathogens-1184409-supplementary/supp new/Figure S3.pdf
- pathogens-1184409-supplementary/supp new/Table S1.pdf
- pathogens-1184409-supplementary/supp new/Table S2.pdf
